# Supplementary material for: Entropic Competition between Supercoiled and Torsionally Relaxed Chromatin Fibers Drives Loop Extrusion through Pseudo-Topologically Bound Cohesin
Source: Biology (Basel). 2021 Feb 7;10(2):130. doi: 10.3390/biology10020130 (PMC7915857; doi:10.3390/biology10020130)
Supplement: Supplementary file 1 [file biology-10-00130-s001.zip]

Archive with 4 entries (4 files):
- biology-1043689-suppl-final.docx
- Video S1 - Visualization of trajectory.avi
- Video S2 - Mathematical model - gamma200.mpg
- Video S3 - Mathematical model - gamma2.mpg
